# Supplementary material for: Optimization of Short RNA Aptamers for TNBC Cell Targeting
Source: Int J Mol Sci. 2022 Mar 23;23(7):3511. doi: 10.3390/ijms23073511 (PMC8998535; doi:10.3390/ijms23073511)
Supplement: Supplementary file 1 [file ijms-23-03511-s001.zip]

Archive with 1 entries (1 files):
- ijms-1617778-supplementary.pdf
